# Supplementary material for: Heat Exposure, Heat-Related Symptoms and Coping Strategies among Elderly Residents of Urban Slums and Rural Vilages in West Bengal, India
Source: Int J Environ Res Public Health. 2022 Sep 29;19(19):12446. doi: 10.3390/ijerph191912446 (PMC9564637; doi:10.3390/ijerph191912446)
Supplement: Supplementary file 1 [file ijerph-19-12446-s001.zip]

Archive with 11 entries (11 files):
- Supplemental Figure S1.pdf
- Supplemental File S1.  Instrumentation Specifications.pdf
- Supplemental File S10. Binary Logistic Regressions for Coping Behavior.pdf
- Supplemental File S2. Heat Index Formula.pdf
- Supplemental File S3. Questionnaire.pdf
- Supplemental File S4. Details of Binary Logistic Regression Model.pdf
- Supplemental File S5. Chi-Square analysis for gender & location differences of symptoms & coping behaviors.pdf
- Supplemental File S6. Odds Ratios Relating Characteristics to Symptoms.pdf
- Supplemental File S7. Symptom Odds - Variance Explained by HI.pdf
- Supplemental File S8. Odds Ratios Relating Comorbidities with Symptoms.pdf
- Supplemental File S9. Odds Ratios Relating characteristics to Coping Strategies.pdf
